# Supplementary material for: Maternal Determinants of Birth Weight in Northern Ghana
Source: PLoS One. 2015 Aug 17;10(8):e0135641. doi: 10.1371/journal.pone.0135641 (PMC4539219; doi:10.1371/journal.pone.0135641)
Supplement: S1 Text — (ZIP) [file pone.0135641.s002.zip]

Archive with 9 entries (6 files):
- Ethical clearance certificate/
- Ethical clearance certificate/.DS_Store
- __MACOSX/
- __MACOSX/Ethical clearance certificate/
- __MACOSX/Ethical clearance certificate/._.DS_Store
- Ethical clearance certificate/Maternal Nut - Abdulai.pg1-1.pdf
- __MACOSX/Ethical clearance certificate/._Maternal Nut - Abdulai.pg1-1.pdf
- Ethical clearance certificate/Maternal Nut - Abdulai.pg2-1.pdf
- __MACOSX/Ethical clearance certificate/._Maternal Nut - Abdulai.pg2-1.pdf
